# Supplementary material for: Bioavailability and Metabolic Fate of (Poly)phenols from Hull-Less Purple Whole-Grain Barley in Humans
Source: Nutrients. 2025 Sep 28;17(19):3086. doi: 10.3390/nu17193086 (PMC12526210; doi:10.3390/nu17193086)
Supplement: Supplementary file 1 [file nutrients-17-03086-s001.zip]

Archive with 7 entries (7 files):
- Supplemental Table S1_Cortijo-Alfonso_Nutrients.pdf
- Supplemental Table S2_Cortijo-Alfonso_Nutrients.pdf
- Supplemental Table S3_Cortijo-Alfonso_Nutrients.pdf
- Supplementary Figure S1_Cortijo-Alfonso_Nutrients.pptx
- Supplementary Figure S2_Cortijo-Alfonso_Nutrients_02.ppt
- Supplementary Figure S3_Cortijo-Alfonso_Nutrients_02.pptx
- Supplementary Figure S4_Cortijo-Alfonso_Nutrients_02.pptx
